# Supplementary material for: GDF15 Is an Eribulin Response Biomarker also Required for Survival of DTP Breast Cancer Cells
Source: Cancers (Basel). 2022 May 23;14(10):2562. doi: 10.3390/cancers14102562 (PMC9139899; doi:10.3390/cancers14102562)
Supplement: Supplementary file 1 [file cancers-14-02562-s001.zip]

Archive with 2 entries (1 files):
- cancers-1707203/
- cancers-1707203/cancers-1707203 - sup.pdf
